# Supplementary material for: Evolution of EPSPS double mutation imparting glyphosate resistance in wild poinsettia (Euphorbia heterophylla L.)
Source: PLoS One. 2020 Sep 10;15(9):e0238818. doi: 10.1371/journal.pone.0238818 (PMC7482956; doi:10.1371/journal.pone.0238818)
Supplement: S1 Data — (XLSX) [file pone.0238818.s005.xlsx]

## Sheet: Dose-response
run	pop	dose	plantinjury	relative dry mass
1	R	0	0	90.8599
1	R	0	0	170.687
1	R	0	0	38.5073
1	R	0	0	99.9459
2	R	0	0	102.439
2	R	0	0	117.073
2	R	0	0	87.8049
2	R	0	0	92.6829
1	R	130	5	75.7166
1	R	130	5	117.144
1	R	130	10	75.7166
1	R	130	7	68.1449
2	R	130	0	126.829
2	R	130	0	102.439
2	R	130	0	102.439
2	R	130	10	112.195
1	R	270	27	49.6485
1	R	270	25	89.1293
1	R	270	20	61.8713
1	R	270	30	68.3613
2	R	270	0	121.951
2	R	270	0	107.317
2	R	270	5	102.439
2	R	270	10	78.0488
1	R	540	40	54.5159
1	R	540	30	41.4278
1	R	540	35	37.5338
1	R	540	32	32.0173
2	R	540	35	63.4146
2	R	540	35	126.829
2	R	540	25	58.5366
2	R	540	30	97.561
1	R	720	45	24.013
1	R	720	42	37.8583
1	R	720	42	33.6398
1	R	720	40	33.748
2	R	720	50	53.6585
2	R	720	55	34.1463
2	R	720	55	63.4146
2	R	720	60	34.1463
1	R	1080	60	13.1963
1	R	1080	52	28.6641
1	R	1080	55	23.7966
1	R	1080	65	24.1212
2	R	1080	65	24.3902
2	R	1080	70	43.9024
2	R	1080	55	19.5122
2	R	1080	80	53.6585
1	R	1440	55	28.9886
1	R	1440	60	13.1963
1	R	1440	70	4.75933
1	R	1440	65	20.0108
2	R	1440	70	24.3902
2	R	1440	70	39.0244
2	R	1440	90	14.6341
2	R	1440	95	34.1463
1	R	2160	65	21.8497
1	R	2160	80	7.24716
1	R	2160	70	6.49
1	R	2160	70	4.11033
2	R	2160	90	24.3902
2	R	2160	100	14.6341
2	R	2160	85	24.3902
2	R	2160	85	0
1	R	4320	70	12.4392
1	R	4320	82	2.2715
1	R	4320	85	5.51649
1	R	4320	80	15.3597
2	R	4320	95	14.6341
2	R	4320	100	4.87805
2	R	4320	95	0
2	R	4320	100	0
1	R	8640	85	4.8675
1	R	8640	80	4.543
1	R	8640	87	3.894
1	R	8640	85	3.46133
2	R	8640	99	9.7561
2	R	8640	100	4.87805
2	R	8640	100	0
2	R	8640	99	0
1	R	17280	87	3.02866
1	R	17280	98	2.16333
1	R	17280	85	4.11033
1	R	17280	85	1.73066
2	R	17280	98	9.7561
2	R	17280	100	0
2	R	17280	100	0
2	R	17280	100	0
1	S	0	0	75.2137
1	S	0	0	124.103
1	S	0	0	98.4615
1	S	0	0	102.222
2	S	0	0	103.704
2	S	0	0	88.8889
2	S	0	0	113.58
2	S	0	0	93.8272
1	S	65	25	98.7654
1	S	65	20	93.8272
1	S	65	20	103.704
1	S	65	15	79.0123
2	S	65	20	54.321
2	S	65	30	88.8889
2	S	65	10	83.9506
2	S	65	20	79.0123
1	S	130	50	23.0769
1	S	130	42	49.2308
1	S	130	40	34.5299
1	S	130	40	57.7778
2	S	130	75	29.6296
2	S	130	80	29.6296
2	S	130	95	14.8148
2	S	130	100	0
1	S	270	97	17.094
1	S	270	100	9.57265
1	S	270	100	5.64103
1	S	270	97	1.7094
2	S	270	98	9.87654
2	S	270	100	9.87654
2	S	270	100	0
2	S	270	99	0
1	S	540	100	1.88034
1	S	540	98	6.15385
1	S	540	98	6.49573
1	S	540	100	3.24786
2	S	540	99	4.93827
2	S	540	100	0
2	S	540	100	0
2	S	540	100	0
1	S	720	98	0
1	S	720	100	0
1	S	720	100	0
1	S	720	100	0
2	S	720	99	4.93827
2	S	720	100	0
2	S	720	100	0
2	S	720	100	0
1	S	1080	100	0
1	S	1080	100	0
1	S	1080	100	0
1	S	1080	100	0
2	S	1080	100	0
2	S	1080	100	0
2	S	1080	100	0
2	S	1080	100	0
1	S	1440	100	0
1	S	1440	100	0
1	S	1440	100	0
1	S	1440	100	0
2	S	1440	100	0
2	S	1440	100	0
2	S	1440	100	0
2	S	1440	100	0
1	S	2160	100	0
1	S	2160	100	0
1	S	2160	100	0
1	S	2160	100	0
2	S	2160	100	0
2	S	2160	100	0
2	S	2160	100	0
2	S	2160	100	0
1	S	4320	100	0
1	S	4320	100	0
1	S	4320	100	0
1	S	4320	100	0
2	S	4320	100	0
2	S	4320	100	0
2	S	4320	100	0
2	S	4320	100	0
1	S	8640	100	0
1	S	8640	100	0
1	S	8640	100	0
1	S	8640	100	0
2	S	8640	100	0
2	S	8640	100	0
2	S	8640	100	0
2	S	8640	100	0

## Sheet: shikimate assay
run	pop	block	concentration	shikimate
1	R	1	0	0
1	R	2	0	0
1	R	3	0	0
2	R	1	0	0
2	R	2	0	0
2	R	3	0	0
1	R	1	16.1	0
1	R	2	16.1	0.178556
1	R	3	16.1	1.16646
2	R	1	16.1	1.36671
2	R	2	16.1	5.3489
2	R	3	16.1	5.8829
1	R	1	32.2	0
1	R	2	32.2	0.579056
1	R	3	32.2	0.659156
2	R	1	32.2	0
2	R	2	32.2	4.82825
2	R	3	32.2	3.84035
1	R	1	62.5	0
1	R	2	62.5	0
1	R	3	62.5	0.498956
2	R	1	62.5	0
2	R	2	62.5	4.6013
2	R	3	62.5	3.0794
1	R	1	125	0
1	R	2	125	0
1	R	3	125	0
2	R	1	125	0.365456
2	R	2	125	4.7081
2	R	3	125	3.49325
1	R	1	250	0.298706
1	R	2	250	0
1	R	3	250	0
2	R	1	250	0.792656
2	R	2	250	3.9071
2	R	3	250	3.70685
1	R	1	500	5.14476
1	R	2	500	0.0984562
1	R	3	500	0
2	R	1	500	2.44806
2	R	2	500	4.48115
2	R	3	500	3.89375
1	R	1	1000	9.08301
1	R	2	1000	3.34251
1	R	3	1000	2.76846
2	R	1	1000	5.23821
2	R	2	1000	4.3076
2	R	3	1000	4.4678
1	R	1	2000	10.3913
1	R	2	2000	9.12306
1	R	3	2000	8.25531
2	R	1	2000	8.45556
2	R	2	2000	13.0252
2	R	3	2000	9.1403
1	S	1	0	0
1	S	2	0	0
1	S	3	0	0
2	S	1	0	0
2	S	2	0	0
2	S	3	0	0
1	S	1	16.1	0
1	S	2	16.1	0
1	S	3	16.1	25.0897
2	S	1	16.1	13.3283
2	S	2	16.1	7.0043
2	S	3	16.1	3.4799
1	S	1	32.2	29.8957
1	S	2	32.2	0
1	S	3	32.2	27.2657
2	S	1	32.2	15.7981
2	S	2	32.2	12.0773
2	S	3	32.2	2.74565
1	S	1	62.5	27.5194
1	S	2	62.5	27.3725
1	S	3	62.5	27.466
2	S	1	62.5	16.6391
2	S	2	62.5	9.6209
2	S	3	62.5	7.1378
1	S	1	125	31.2173
1	S	2	125	6.6305
1	S	3	125	28.3337
2	S	1	125	20.7509
2	S	2	125	15.1211
2	S	3	125	28.267
1	S	1	250	6.7106
1	S	2	250	27.8665
1	S	3	250	32.3921
2	S	1	250	19.1623
2	S	2	250	15.3214
2	S	3	250	36.6775
1	S	1	500	31.8448
1	S	2	500	25.4101
1	S	3	500	34.5682
2	S	1	500	20.8711
2	S	2	500	26.5888
2	S	3	500	8.19245
1	S	1	1000	31.9783
1	S	2	1000	29.4952
1	S	3	1000	33.8606
2	S	1	1000	21.4718
2	S	2	1000	33.9847
2	S	3	1000	15.7485
1	S	1	2000	32.045
1	S	2	2000	28.574
1	S	3	2000	32.6191
2	S	1	2000	20.297
2	S	2	2000	37.3088
2	S	3	2000	38.537

## Sheet: glyphosate methabolism
run	pop	timepoint	glyphosate
1	R	24	133.462
1	R	24	58.7494
1	R	24	61.3512
2	R	24	56.6084
2	R	24	53.4942
2	R	24	385.413
1	R	48	77.2737
1	R	48	40.084
1	R	48	37.5379
2	R	48	73.6273
2	R	48	216.819
2	R	48	382.72
1	R	96	88.229
1	R	96	205.433
1	R	96	51.8974
2	R	96	41.0553
2	R	96	33.4823
2	R	96	671.711
1	S	24	98.7137
1	S	24	156.388
1	S	24	80.3701
2	S	24	186.342
2	S	24	111.979
2	S	24	121.83
1	S	48	79.1665
1	S	48	120.364
1	S	48	220.332
2	S	48	58.7355
2	S	48	113.993
2	S	48	285.494
1	S	96	216.521
1	S	96	165.997
1	S	96	237.111
2	S	96	192.215
2	S	96	114.525
2	S	96	17.9192

## Sheet: 14C-glp uptake and translocatio
Uptake					Translocation
timepoint	pop	%non absorved	% absorved		timepoint	pop	fraction	%
24	S	42.1757	57.8243		24	S	treated leaf	28.1848
24	S	57.5495	42.4505		24	S	treated leaf	35.3728
24	S	58.4307	41.5693		24	S	treated leaf	26.6997
24	S	39.8047	60.1953		24	R	treated leaf	27.7559
24	R	66.4948	33.5052		24	R	treated leaf	34.0746
24	R	44.2084	55.7916		24	R	treated leaf	38.4253
24	R	39.5628	60.4372		24	S	other leaves	3.83395
24	R	55.4017	44.5983		24	S	other leaves	1.00014
48	S	43.6761	56.3239		24	S	other leaves	21.7996
48	S	47.7813	52.2187		24	R	other leaves	0.51251
48	S	46.947	53.053		24	R	other leaves	11.2677
48	S	49.0704	50.9296		24	R	other leaves	4.48492
48	R	39.5627	60.4373		24	S	root	2.63372
48	R	38.192	61.808		24	S	root	0.352541
48	R	37.2226	62.7774		24	S	root	4.84205
48	R	36.0886	63.9114		24	R	root	0.0377838
72	S	45.1443	54.8557		24	R	root	2.54817
72	S	44.4301	55.5699		24	R	root	0.205573
72	S	41.3291	58.6709		48	S	treated leaf	20.2971
72	S	41.1064	58.8936		48	S	treated leaf	18.877
72	R	38.9949	61.0051		48	S	treated leaf	17.3398
72	R	42.9588	57.0412		48	R	treated leaf	23.7735
72	R	41.6132	58.3868		48	R	treated leaf	12.3336
72	R	37.6363	62.3637		48	R	treated leaf	18.995
					48	S	other leaves	19.5822
					48	S	other leaves	20.2467
					48	S	other leaves	19.0065
					48	R	other leaves	16.5008
					48	R	other leaves	19.1368
					48	R	other leaves	3.74091
					48	S	root	10.5295
					48	S	root	8.10431
					48	S	root	8.80644
					48	R	root	21.4726
					48	R	root	11.6875
					48	R	root	19.7491
					72	S	treated leaf	20.3058
					72	S	treated leaf	17.9652
					72	S	treated leaf	16.9973
					72	R	treated leaf	15.3077
					72	R	treated leaf	24.0415
					72	R	treated leaf	14.0468
					72	S	other leaves	17.9081
					72	S	other leaves	15.7978
					72	S	other leaves	9.71891
					72	R	other leaves	13.5091
					72	R	other leaves	21.6826
					72	R	other leaves	18.121
					72	S	root	7.5712
					72	S	root	11.7683
					72	S	root	12.3093
					72	R	root	18.8816
					72	R	root	4.026
					72	R	root	19.9043

## Sheet: KASP
Sample	FAM	HEX
1	-10.6158	73.4328
2	27.4011	73.4328
3	26.2147	87.1642
4	41.4124	87.4627
5	53.9548	81.194
6	-6.71186	71.9403
7	-9.43503	47.1642
8	40	82.3881
9	47.7401	86.2687
10	-4.14124	80.2985
11	16.1582	89.8508
12	-9.81921	98.209
13	-4.74576	93.4328
14	69.209	93.4328
15	-4.72881	97.0149
16	26.1017	100
17	-4.20904	84.7761
18	49.435	83.8806
19	51.1299	90.4478
20	55.6497	91.0448
21	-4.68927	96.1194
22	61.2994	94.3284
23	65.2542	89.8508
24	3.78531	87.4627
25	-3.61017	97.9104
26	36.2712	95.5224
27	23.3898	88.9552
28	49.435	86.2687
29	-4.82486	97.9104
30	-8.20734	95.5224
31	3.84181	95.2239
32	41.4124	81.791
GS:GR 3:1	52.9943	25.1343
GS:GR 3:1	58.1921	28.4478
GS:GR 1:1	36.9492	51.9403
GS:GR 1:1	35.0847	47.4627
GS:GR 1:3	21.3559	62.6866
GS:GR 1:3	18.6441	71.0448
GR control	-11.0305	74.9254
GR control	-12.2985	81.791
GS control	92.6554	1.97313
GS control	100	1.80299
NTC	-2.14689	-0.67164
NTC	2.14689	0.614925

## Sheet: Heterozyg vs homozyg response
plant injury				relative dry mass
RR - GR	RS - 75% GR	RS - 50% GR		RR - GR	RS - 75% GR	RS - 50% GR
60	60	70		48.718	29.4872	12.8205
55	30	45		39.7436	67.9487	47.4359
40	65	70		97.4359	1.28205	16.6667
50	55	50		50	14.1026	39.7436
70	75	50		19.2308	28.2051	46.1538
70	90	35		19.2308	12.8205	12.8205
65		60		28.2051		48.718
70		68		21.7949		10.2564
50		50		47.4359		91.0256
35		85		79.4872		62.8205
55		25		33.3333		55.25
50		45		43.5897		25.38
55				39.7436
38				51.282

## Sheet: EPSPS expression
run	pop	sample	rep	EPSPS relative expression
1	R	1	1	0.82932
1	R	1	2	0.373712
1	R	1	3	0.222211
1	R	2	1	0.339151
1	R	2	2	0.360982
1	R	2	3	0.348686
1	R	3	1	0.795536
1	R	3	2	0.264255
1	R	3	3	0.363493
2	R	1	1	0.343885
2	R	1	2	0.329877
2	R	1	3	0.356013
2	R	2	1	1.20581
2	R	2	2	0.469761
2	R	2	3	0.655197
2	R	3	1	0.41466
2	R	3	2	0.360982
2	R	3	3	0.373712
1	S	1	1	0.558644
1	S	1	2	0.45376
1	S	1	3	0.48971
1	S	2	1	0.323088
1	S	2	2	0.532185
1	S	2	3	0.397768
1	S	3	1	0.48971
1	S	3	2	0.45376
1	S	3	3	0.297302
2	S	1	1	0.356013
2	S	1	2	0.258816
2	S	1	3	0.376312
2	S	2	1	0.48971
2	S	2	2	0.598739
2	S	2	3	0.5
2	S	3	1	0.524858
2	S	3	2	0.417544
2	S	3	3	0.358489
